# Supplementary material for: Impacts of a Standing Desk Intervention within an English Primary School Classroom: A Pilot Controlled Trial
Source: Int J Environ Res Public Health. 2020 Sep 26;17(19):7048. doi: 10.3390/ijerph17197048 (PMC7579086; doi:10.3390/ijerph17197048)
Supplement: Supplementary file 1 [file ijerph-17-07048-s001.zip]

Archive with 3 entries (3 files):
- Supplementary file 1. Planned focus group and interview questions.docx
- Supplementary file 2. Multilevel modelling methodology.docx
- Supplementary Tables S1, S2, S3.docx
